# Supplementary material for: Zoonotic Cycle of American Trypanosomiasis in an Endemic Region of the Argentine Chaco, Factors That Influenced a Paradigm Shift
Source: Insects. 2024 Jun 25;15(7):471. doi: 10.3390/insects15070471 (PMC11277326; doi:10.3390/insects15070471)
Supplement: Supplementary file 1 [file insects-15-00471-s001.zip]

Archive with 1 entries (1 files):
- Supplementary File/Endozoonótico - Muestreo triatominos.xlsx
