# Supplementary material for: Zoonotic Cycle of American Trypanosomiasis in an Endemic Region of the Argentine Chaco, Factors That Influenced a Paradigm Shift
Source: Insects. 2024 Jun 25;15(7):471. doi: 10.3390/insects15070471 (PMC11277326; doi:10.3390/insects15070471)
Supplement: Supplementary file 1 [file insects-15-00471-s001.zip › Supplementary File/Endozoonótico - Muestreo triatominos.xlsx]

## Sheet: Triatoma infestans
	Localidad	Familia	ID	Coordenadas		Fecha	Hora	Tipo de captura	Nº Campo	Nº Trampa Gallina	Especie	Sexo	Estadio	Condición	Origen	Fecha Revisión	Infección	Observaciones Microscopio
				Latitud	Longitud
	Miel de Palo	José Contreras	100001041	-28.436489°	-62.623141°	2018-02-07	07:00:00	Trampa gallina	TI 001	TG03	Triatoma infestans	Macho	Adulto	Viva	Corral de cabras	2018-02-09	No
	Miel de Palo	José Contreras	100001041	-28.436489°	-62.623141°	2018-02-07	07:00:00	Trampa gallina	TI 002	TG03	Triatoma infestans	Hembra	Adulto	Viva	Corral de cabras
	Miel de Palo	José Contreras	100001041	-28.436489°	-62.623141°	2018-02-08	07:20:00	Trampa gallina	TI 003	TG03	Triatoma infestans	Hembra	Adulto	Viva	Corral de cabras	2018-02-09	No	Se observan otros parásitos. Se repite el análisis el 21/02 con mismos resultados
	Miel de Palo	José Contreras	100001041	-28.436489°	-62.623141°	2018-02-09	07:15:00	Trampa gallina	TI 004	TG05	Triatoma infestans	Macho	Adulto	Viva	Corral de cabras	2018-02-20	No
	Malacara	José Tevez	112001220	-28.439267°	-62.471433°	2018-02-21	07:30:00	Trampa gallina	TI 005	TG01	Triatoma infestans		N4	Viva	Corral de cabras	2018-02-23	No	No se puede determinar el sexo
	Malacara	José Tevez	112001220	-28.439267°	-62.471433°	2018-02-21	07:30:00	Trampa gallina	TI 006	TG01	Triatoma infestans		N1	Muerta	Corral de cabras
	Malacara	José Tevez	112001220	-28.439267°	-62.471433°	2018-02-22	07:40:00	Trampa gallina	TI 007	TG01	Triatoma infestans		N1	Muerta	Corral de cabras
	Malacara	José Tevez	112001220	-28.439267°	-62.471433°	2018-02-22	07:40:00	Trampa gallina	TI 008	TG01	Triatoma infestans		N1	Muerta	Corral de cabras
	Malacara	José Tevez	112001220	-28.439267°	-62.471433°	2018-02-22	07:40:00	Trampa gallina	TI 009	TG01	Triatoma infestans		N1	Muerta	Corral de cabras
	Malacara	José Tevez	112001220	-28.439267°	-62.471433°	2018-02-22	07:40:00	Trampa gallina	TI 010	TG01	Triatoma infestans		N1	Muerta	Corral de cabras
	Malacara	José Tevez	112001220	-28.439267°	-62.471433°	2018-02-22	07:40:00	Trampa gallina	TI 011	TG01	Triatoma infestans		N1	Muerta	Corral de cabras
	Malacara	José Tevez	112001220	-28.439267°	-62.471433°	2018-02-22	07:40:00	Trampa gallina	TI 012	TG01	Triatoma infestans		N1	Muerta	Corral de cabras
	Malacara	José Tevez	112001220	-28.439267°	-62.471433°	2018-02-22	07:40:00	Trampa gallina	TI 013	TG01	Triatoma infestans		N2	Muerta	Corral de cabras
	Malacara	José Tevez	112001220	-28.439267°	-62.471433°	2018-02-22	07:40:00	Trampa gallina	TI 014	TG01	Triatoma infestans		N2	Muerta	Corral de cabras
	Malacara	José Tevez	112001220	-28.439267°	-62.471433°	2018-02-22	07:40:00	Trampa gallina	TI 015	TG05	Triatoma infestans		N3	Viva	Corral de cabras	2018-02-26	No	No se puede determinar el sexo
	Malacara	José Tevez	112001220	-28.439267°	-62.471433°	2018-02-22	07:40:00	Trampa gallina	TI 016	TG05	Triatoma infestans		N1	Viva	Corral de cabras
	Malacara	José Tevez	112001220	-28.439267°	-62.471433°	2018-02-22	07:40:00	Trampa gallina	TI 017	TG05	Triatoma infestans		N1	Muerta	Corral de cabras
	Malacara	José Tevez	112001220	-28.439267°	-62.471433°	2018-02-22	07:40:00	Trampa gallina	TI 018	TG05	Triatoma infestans		N1	Muerta	Corral de cabras
	Malacara	José Tevez	112001220	-28.439267°	-62.471433°	2018-02-22	07:40:00	Trampa gallina	TI 019	TG05	Triatoma infestans		N1	Muerta	Corral de cabras
	Malacara	José Tevez	112001220	-28.439267°	-62.471433°	2018-02-22	07:40:00	Trampa gallina	TI 020	TG05	Triatoma infestans		N2	Viva	Corral de cabras	2018-02-23	No	No se puede determinar el sexo
	Malacara	José Tevez	112001220	-28.439267°	-62.471433°	2018-02-22	07:40:00	Trampa gallina	TI 021	TG05	Triatoma infestans		N2	Muerta	Corral de cabras
	Malacara	José Tevez	112001220	-28.439267°	-62.471433°	2018-02-22	07:40:00	Trampa gallina	TI 022	TG05	Triatoma infestans		N4	Viva	Corral de cabras	2018-02-26	No	No se puede determinar el sexo
	Malacara	José Tevez	112001220	-28.439267°	-62.471433°	2018-02-22	07:40:00	Trampa gallina	TI 023	TG05	Triatoma infestans	Macho	Adulto	Viva	Corral de cabras
	Malacara	José Tevez	112001220	-28.439267°	-62.471433°	2018-02-22	07:40:00	Trampa gallina	TI 024	TG05	Triatoma infestans		N1	Viva	Corral de cabras
	Malacara	José Tevez	112001220	-28.439267°	-62.471433°	2018-02-22	07:40:00	Trampa gallina	TI 025	TG05	Triatoma infestans		N1	Viva	Corral de cabras
	Malacara	José Tevez	112001220	-28.439267°	-62.471433°	2018-02-22	07:40:00	Trampa gallina	TI 026	TG01	Triatoma infestans	Macho	Adulto	Muerta	Corral de cabras
	Malacara	José Tevez	112001220	-28.439267°	-62.471433°	2018-02-22	07:40:00	Trampa gallina	TI 027	TG01	Triatoma infestans		N2	Viva	Corral de cabras	2018-02-23	No	No se puede determinar el sexo
	Malacara	José Tevez	112001220	-28.439267°	-62.471433°	2018-02-22	07:40:00	Trampa gallina	TI 028	TG01	Triatoma infestans		N1	Muerta	Corral de cabras
	Malacara	José Tevez	112001220	-28.439267°	-62.471433°	2018-02-22	07:40:00	Trampa gallina	TI 029	TG01	Triatoma infestans		N1	Viva	Corral de cabras
	Malacara	José Tevez	112001220	-28.439267°	-62.471433°	2018-02-22	07:40:00	Trampa gallina	TI 030	TG01	Triatoma infestans		N2	Viva	Corral de cabras	2018-02-23	No	No se puede determinar el sexo
	Malacara	José Tevez	112001220	-28.439267°	-62.471433°	2018-02-22	07:40:00	Trampa gallina	TI 031	TG01	Triatoma infestans		N1	Viva	Corral de cabras	2018-03-01	No	No se puede determinar el sexo
	Malacara	José Tevez	112001220	-28.439267°	-62.471433°	2018-02-23	16:31:00	Trampa gallina	TI 032	TG01	Triatoma infestans		N1	Muerta	Corral de cabras
	Malacara	José Tevez	112001220	-28.439267°	-62.471433°	2018-02-23	16:39:00	Trampa gallina	TI 033	TG01	Triatoma infestans		N1	Muerta	Corral de cabras
	Malacara	José Tevez	112001220	-28.439267°	-62.471433°	2018-02-23	16:44:00	Trampa gallina	TI 034	TG01	Triatoma infestans		N1	Muerta	Corral de cabras
	Malacara	José Tevez	112001220	-28.439267°	-62.471433°	2018-02-23	16:49:00	Trampa gallina	TI 035	TG01	Triatoma infestans		N1	Muerta	Corral de cabras
	Malacara	José Tevez	112001220	-28.439267°	-62.471433°	2018-02-23	16:58:00	Trampa gallina	TI 036	TG01	Triatoma infestans		N1	Muerta	Corral de cabras
	Malacara	José Tevez	112001220	-28.439267°	-62.471433°	2018-02-23	17:01:00	Trampa gallina	TI 037	TG01	Triatoma infestans		N1	Muerta	Corral de cabras
	Malacara	José Tevez	112001220	-28.439267°	-62.471433°	2018-02-23	17:32:00	Trampa gallina	TI 038	TG01	Triatoma infestans		N1	Muerta	Corral de cabras
	Malacara	José Tevez	112001220	-28.439267°	-62.471433°	2018-02-23	17:04:00	Trampa gallina	TI 039	TG01	Triatoma infestans		N1	Muerta	Corral de cabras
	Malacara	José Tevez	112001220	-28.439267°	-62.471433°	2018-02-23	17:05:00	Trampa gallina	TI 040	TG01	Triatoma infestans		N1	Muerta	Corral de cabras
	Malacara	José Tevez	112001220	-28.439267°	-62.471433°	2018-02-23	17:08:00	Trampa gallina	TI 041	TG01	Triatoma infestans		N1	Muerta	Corral de cabras
	Malacara	José Tevez	112001220	-28.439267°	-62.471433°	2018-02-23	17:12:00	Trampa gallina	TI 042	TG01	Triatoma infestans		N1	Muerta	Corral de cabras
	Malacara	José Tevez	112001220	-28.439267°	-62.471433°	2018-02-23	17:14:00	Trampa gallina	TI 043	TG01	Triatoma infestans		N1	Muerta	Corral de cabras
	Malacara	José Tevez	112001220	-28.439267°	-62.471433°	2018-02-23	17:15:00	Trampa gallina	TI 044	TG01	Triatoma infestans		N1	Muerta	Corral de cabras
	Malacara	José Tevez	112001220	-28.439267°	-62.471433°	2018-02-23	17:18:00	Trampa gallina	TI 045	TG01	Triatoma infestans		N1	Muerta	Corral de cabras
	Malacara	José Tevez	112001220	-28.439267°	-62.471433°	2018-02-23	17:19:00	Trampa gallina	TI 046	TG01	Triatoma infestans		N1	Muerta	Corral de cabras
	Malacara	José Tevez	112001220	-28.439267°	-62.471433°	2018-02-23	17:24:00	Trampa gallina	TI 047	TG02	Triatoma infestans		N1	Viva	Corral de cabras
	Malacara	José Tevez	112001220	-28.439267°	-62.471433°	2018-02-23	17:27:00	Trampa gallina	TI 048	TG02	Triatoma infestans		N4	Viva	Corral de cabras	2018-02-26	No	No se puede determinar el sexo
	Malacara	José Tevez	112001220	-28.439267°	-62.471433°	2018-02-23	17:29:00	Trampa gallina	TI 049	TG01	Triatoma infestans		N1	Muerta	Corral de cabras
	Malacara	José Tevez	112001220	-28.439267°	-62.471433°	2018-02-26	10:06:00	Trampa gallina	TI 050	TG02	Triatoma infestans	Hembra	Adulto	Viva	Corral de cabras	2018-03-20	No
	Malacara	José Tevez	112001220	-28.439267°	-62.471433°	2018-02-26	10:11:00	Trampa gallina	TI 051	TG01	Triatoma infestans	Macho	Adulto	Viva	Corral de cabras
	Malacara	José Tevez	112001220	-28.439267°	-62.471433°	2018-02-26	10:19:00	Trampa gallina	TI 052	TG01	Triatoma infestans		N1	Muerta	Corral de cabras
	Malacara	José Tevez	112001220	-28.439267°	-62.471433°	2018-02-26	10:25:00	Trampa gallina	TI 053	TG01	Triatoma infestans		N2	Viva	Corral de cabras
	Malacara	José Tevez	112001220	-28.439267°	-62.471433°	2018-02-26	10:30:00	Trampa gallina	TI 054	TG01	Triatoma infestans		N2	Viva	Corral de cabras	2018-02-27	No	No se puede determinar el sexo
	Malacara	José Tevez	112001220	-28.439267°	-62.471433°	2018-02-26	10:49:00	Trampa gallina	TI 055	TG01	Triatoma infestans		N2	Viva	Corral de cabras	2018-02-26	No	No se puede determinar el sexo
	Malacara	José Tevez	112001220	-28.439267°	-62.471433°	2018-02-26	10:54:00	Trampa gallina	TI 056	TG01	Triatoma infestans		N2	Viva	Corral de cabras	2018-02-28	No	No se puede determinar el sexo
	Malacara	José Tevez	112001220	-28.439267°	-62.471433°	2018-02-26	16:18:00	Trampa gallina	TI 057	TG01	Triatoma infestans		N4	Viva	Corral de cabras	2018-02-27	No	No se puede determinar el sexo
	Malacara	José Tevez	112001220	-28.439267°	-62.471433°	2018-02-26	16:24:00	Trampa gallina	TI 058	TG01	Triatoma infestans		N2	Viva	Corral de cabras
	Malacara	José Tevez	112001220	-28.439267°	-62.471433°	2018-02-26	16:32:00	Trampa gallina	TI 059	TG01	Triatoma infestans		N2	Viva	Corral de cabras	2018-02-28	No	No se puede determinar el sexo
	Malacara	José Tevez	112001220	-28.439267°	-62.471433°	2018-02-26	16:34:00	Trampa gallina	TI 060	TG01	Triatoma infestans		N2	Viva	Corral de cabras	2018-02-28	No	No se puede determinar el sexo
	Malacara	José Tevez	112001220	-28.439267°	-62.471433°	2018-02-26	16:43:00	Trampa gallina	TI 061	TG01	Triatoma infestans		N1	Viva	Corral de cabras
	Malacara	José Tevez	112001220	-28.439267°	-62.471433°	2018-02-26	16:47:00	Trampa gallina	TI 062	TG01	Triatoma infestans		N1	Viva	Corral de cabras
	Malacara	José Tevez	112001220	-28.439267°	-62.471433°	2018-02-26	16:56:00	Trampa gallina	TI 063	TG01	Triatoma infestans		N1	Muerta	Corral de cabras
	Malacara	José Tevez	112001220	-28.439267°	-62.471433°	2018-02-26	16:57:00	Trampa gallina	TI 064	TG01	Triatoma infestans		N1	Viva	Corral de cabras
	Malacara	José Tevez	112001220	-28.439267°	-62.471433°	2018-02-26	17:17:00	Trampa gallina	TI 065	TG02	Triatoma infestans		N1	Muerta	Corral de cabras
	Malacara	José Tevez	112001220	-28.439267°	-62.471433°	2018-02-26	17:18:00	Trampa gallina	TI 066	TG02	Triatoma infestans		N1	Viva	Corral de cabras
	Malacara	José Tevez	112001220	-28.439267°	-62.471433°	2018-02-26	17:32:00	Trampa gallina	TI 067	TG02	Triatoma infestans		N2	Viva	Corral de cabras
	Malacara	José Tevez	112001220	-28.439267°	-62.471433°	2018-02-26	17:33:00	Trampa gallina	TI 068	TG02	Triatoma infestans		N2	Viva	Corral de cabras
	Malacara	José Tevez	112001220	-28.439267°	-62.471433°	2018-02-26	18:10:00	Trampa gallina	TI 069	TG02	Triatoma infestans		N1	Viva	Corral de cabras	2018-02-27	No	No se puede determinar el sexo
	Malacara	José Tevez	112001220	-28.439267°	-62.471433°	2018-02-26	18:11:00	Trampa gallina	TI 070	TG02	Triatoma infestans		N1	Viva	Corral de cabras
	Malacara	José Tevez	112001220	-28.439267°	-62.471433°	2018-02-26	18:20:00	Trampa gallina	TI 071	TG02	Triatoma infestans		N1	Muerta	Corral de cabras
	Malacara	José Tevez	112001220	-28.439267°	-62.471433°	2018-02-26	18:21:00	Trampa gallina	TI 072	TG02	Triatoma infestans		N1	Muerta	Corral de cabras
	Malacara	José Tevez	112001220	-28.439267°	-62.471433°	2018-02-26	18:23:00	Trampa gallina	TI 073	TG02	Triatoma infestans		N1	Muerta	Corral de cabras
	Malacara	José Tevez	112001220	-28.439267°	-62.471433°	2018-02-26	18:24:00	Trampa gallina	TI 074	TG02	Triatoma infestans		N1	Muerta	Corral de cabras
	Malacara	José Tevez	112001220	-28.439267°	-62.471433°	2018-02-26	18:26:00	Trampa gallina	TI 075	TG02	Triatoma infestans		N1	Muerta	Corral de cabras
	Malacara	José Tevez	112001220	-28.439267°	-62.471433°	2018-02-26	18:27:00	Trampa gallina	TI 076	TG02	Triatoma infestans		N1	Muerta	Corral de cabras
	Malacara	José Tevez	112001220	-28.439267°	-62.471433°	2018-02-26	18:29:00	Trampa gallina	TI 077	TG02	Triatoma infestans		N1	Muerta	Corral de cabras
	Malacara	José Tevez	112001220	-28.439267°	-62.471433°	2018-02-26	18:31:00	Trampa gallina	TI 078	TG02	Triatoma infestans		N1	Muerta	Corral de cabras
	Malacara	José Tevez	112001220	-28.439267°	-62.471433°	2018-02-26	18:32:00	Trampa gallina	TI 079	TG02	Triatoma infestans		N1	Muerta	Corral de cabras
	Malacara	José Tevez	112001220	-28.439267°	-62.471433°	2018-02-26	18:34:00	Trampa gallina	TI 080	TG02	Triatoma infestans		N1	Muerta	Corral de cabras
	Lote 59	Roberto Roldán	109001040	-28.240951°	-62.590859°	2018-03-04	10:00:00	Manual	TI 081	-	Triatoma infestans			Viva	Pila de ladrillos
	Lote 59	Roberto Roldán	109001040	-28.240951°	-62.590859°	2018-03-04	10:00:00	Manual	TI 082	-	Triatoma infestans			Viva	Pila de ladrillos
	Lote 59	Roberto Roldán	109001040	-28.240951°	-62.590859°	2018-03-04	10:00:00	Manual	TI 083	-	Triatoma infestans			Viva	Pila de ladrillos
	Lote 59	Roberto Roldán	109001040	-28.240951°	-62.590859°	2018-03-04	10:00:00	Manual	TI 084	-	Triatoma infestans			Viva	Pila de ladrillos
	Lote 59	Roberto Roldán	109001040	-28.240951°	-62.590859°	2018-03-04	10:00:00	Manual	TI 085	-	Triatoma infestans			Viva	Pila de ladrillos
	Lote 59	Roberto Roldán	109001040	-28.240951°	-62.590859°	2018-03-04	10:00:00	Manual	TI 086	-	Triatoma infestans			Viva	Pila de ladrillos
	Lote 59	Roberto Roldán	109001040	-28.240951°	-62.590859°	2018-03-04	10:00:00	Manual	TI 087	-	Triatoma infestans			Viva	Pila de ladrillos
	Lote 59	Roberto Roldán	109001040	-28.240951°	-62.590859°	2018-03-04	10:00:00	Manual	TI 088	-	Triatoma infestans			Viva	Pila de ladrillos
	Lote 59	Roberto Roldán	109001040	-28.240951°	-62.590859°	2018-03-05	08:30:00	Manual	TI 089		Triatoma infestans			Viva	Pila de ladrillos
	Lote 59	Roberto Roldán	109001040	-28.240951°	-62.590859°	2018-03-05	08:30:00	Trampa gallina	TI 090	TG05	Triatoma infestans			Viva	Pila de ladrillos
	Lote 59	Roberto Roldán	109001040	-28.240951°	-62.590859°	2018-03-05	08:30:00	Trampa gallina	TI 091	TG01	Triatoma infestans			Viva	Corral de cabras
	Lote 59	Roberto Roldán	109001040	-28.240951°	-62.590859°	2018-03-05	08:30:00	Trampa gallina	TI 092	TG01	Triatoma infestans			Viva	Corral de cabras
	Lote 59	Roberto Roldán	109001040	-28.240951°	-62.590859°	2018-03-05	08:30:00	Manual	TI 093	-	Triatoma infestans			Viva	Pila de ladrillos
	Lote 59	Roberto Roldán	109001040	-28.240951°	-62.590859°	2018-03-05	08:30:00	Manual	TI 094	-	Triatoma infestans			Viva	Pila de ladrillos
	Lote 59	Roberto Roldán	109001040	-28.240951°	-62.590859°	2018-03-05	08:30:00	Manual	TI 095	-	Triatoma infestans			Viva	Pila de ladrillos
	Lote 59	Roberto Roldán	109001040	-28.240951°	-62.590859°	2018-03-05	08:30:00	Manual	TI 096	-	Triatoma infestans			Viva	Pila de ladrillos
	Lote 59	Roberto Roldán	109001040	-28.240951°	-62.590859°	2018-03-05	08:30:00	Manual	TI 097	-	Triatoma infestans			Viva	Pila de ladrillos
	Lote 59	Roberto Roldán	109001040	-28.240951°	-62.590859°	2018-03-05	08:30:00	Manual	TI 098	-	Triatoma infestans			Viva	Pila de ladrillos
	Lote 59	Roberto Roldán	109001040	-28.240951°	-62.590859°	2018-03-05	08:30:00	Manual	TI 099	-	Triatoma infestans			Viva	Pila de ladrillos
	Lote 59	Roberto Roldán	109001040	-28.240951°	-62.590859°	2018-03-05	08:30:00	Manual	TI 100	-	Triatoma infestans			Viva	Pila de ladrillos
	Lote 59	Roberto Roldán	109001040	-28.240951°	-62.590859°	2018-03-05	08:30:00	Manual	TI 101	-	Triatoma infestans			Viva	Pila de ladrillos
	Lote 59	Roberto Roldán	109001040	-28.240951°	-62.590859°	2018-03-05	08:30:00	Manual	TI 102	-	Triatoma infestans			Viva	Pila de ladrillos
	Lote 59	Roberto Roldán	109001040	-28.240951°	-62.590859°	2018-03-05	08:30:00	Manual	TI 103	-	Triatoma infestans			Viva	Pila de ladrillos
	Lote 59	Roberto Roldán	109001040	-28.240951°	-62.590859°	2018-03-05	08:30:00	Manual	TI 104	-	Triatoma infestans			Viva	Pila de ladrillos
	Lote 59	Roberto Roldán	109001040	-28.240951°	-62.590859°	2018-03-05	08:30:00	Manual	TI 105	-	Triatoma infestans			Viva	Pila de ladrillos
	Lote 59	Roberto Roldán	109001040	-28.240951°	-62.590859°	2018-03-05	08:30:00	Manual	TI 106	-	Triatoma infestans			Viva	Pila de ladrillos
	Lote 59	Roberto Roldán	109001040	-28.240951°	-62.590859°	2018-03-05	08:30:00	Manual	TI 107	-	Triatoma infestans			Viva	Pila de ladrillos
	Lote 59	Roberto Roldán	109001040	-28.240951°	-62.590859°	2018-03-05	08:30:00	Manual	TI 108	-	Triatoma infestans			Viva	Pila de ladrillos
	Lote 59	Roberto Roldán	109001040	-28.240951°	-62.590859°	2018-03-05	08:30:00	Manual	TI 109	-	Triatoma infestans			Viva	Pila de ladrillos
	Lote 59	Roberto Roldán	109001040	-28.240951°	-62.590859°	2018-03-05	08:30:00	Manual	TI 110	-	Triatoma infestans			Viva	Pila de ladrillos
	Lote 59	Roberto Roldán	109001040	-28.240951°	-62.590859°	2018-03-05	08:30:00	Manual	TI 111	-	Triatoma infestans			Viva	Pila de ladrillos
	Lote 59	Roberto Roldán	109001040	-28.240951°	-62.590859°	2018-03-05	08:30:00	Manual	TI 112	-	Triatoma infestans			Viva	Pila de ladrillos
	Lote 59	Roberto Roldán	109001040	-28.240951°	-62.590859°	2018-03-05	08:30:00	Manual	TI 113	-	Triatoma infestans			Viva	Pila de ladrillos
	Lote 59	Roberto Roldán	109001040	-28.240951°	-62.590859°	2018-03-05	08:30:00	Manual	TI 114	-	Triatoma infestans			Viva	Pila de ladrillos
	Lote 59	Roberto Roldán	109001040	-28.240951°	-62.590859°	2018-03-05	08:30:00	Manual	TI 115	-	Triatoma infestans			Viva	Pila de ladrillos
	Lote 59	Roberto Roldán	109001040	-28.240951°	-62.590859°	2018-03-05	08:30:00	Manual	TI 116	-	Triatoma infestans			Viva	Pila de ladrillos
	Lote 59	Roberto Roldán	109001040	-28.240951°	-62.590859°	2018-03-05	08:30:00	Manual	TI 117	-	Triatoma infestans			Viva	Pila de ladrillos
1	Malacara	José Tevez	112001220	-28.439267°	-62.471433°	2019-02-20	18:00:00	Manual	TI 118	-	Triatoma infestans		N3	Viva	Corral de cabras
2	Malacara	José Tevez	112001220	-28.439267°	-62.471433°	2019-02-20	18:00:00	Manual	TI 119	-	Triatoma infestans		N3	Viva	Corral de cabras
3	Malacara	José Tevez	112001220	-28.439267°	-62.471433°	2019-02-20	18:00:00	Manual	TI 120	-	Triatoma infestans		N5 - Adulto	Viva	Corral de cabras
4	Malacara	José Tevez	112001220	-28.439267°	-62.471433°	2019-02-20	18:00:00	Manual	TI 121	-	Triatoma infestans	Macho	Adulto	Viva	Corral de cabras
5	Malacara	José Tevez	112001220	-28.439267°	-62.471433°	2019-02-20	18:00:00	Manual	TI 122	-	Triatoma infestans		N3	Viva	Corral de cabras
6	Malacara	José Tevez	112001220	-28.439267°	-62.471433°	2019-02-20	18:00:00	Manual	TI 123	-	Triatoma infestans		N4	Viva	Corral de cabras
7	Malacara	José Tevez	112001220	-28.439267°	-62.471433°	2019-02-20	18:00:00	Manual	TI 124	-	Triatoma infestans		N3	Viva	Corral de cabras
8	Malacara	José Tevez	112001220	-28.439267°	-62.471433°	2019-02-20	18:00:00	Manual	TI 125	-	Triatoma infestans		N3	Viva	Corral de cabras
9	Malacara	José Tevez	112001220	-28.439267°	-62.471433°	2019-02-20	18:00:00	Manual	TI 126	-	Triatoma infestans		N2	Viva	Corral de cabras
10	Malacara	José Tevez	112001220	-28.439267°	-62.471433°	2019-02-20	18:00:00	Manual	TI 127	-	Triatoma infestans		N5	Viva	Corral de cabras
11	Malacara	José Tevez	112001220	-28.439267°	-62.471433°	2019-02-20	18:00:00	Manual	TI 128	-	Triatoma infestans		N5	Viva	Corral de cabras
12	Malacara	José Tevez	112001220	-28.439267°	-62.471433°	2019-02-20	18:00:00	Manual	TI 129	-	Triatoma infestans	Macho	Adulto	Viva	Corral de cabras
13	Malacara	José Tevez	112001220	-28.439267°	-62.471433°	2019-02-20	18:00:00	Manual	TI 130	-	Triatoma infestans		N3	Viva	Corral de cabras
14	Malacara	José Tevez	112001220	-28.439267°	-62.471433°	2019-02-21	08:00:00	Trampa gallina	TI 131	TG01	Triatoma infestans		N2	Viva	Corral de cabras
15	Malacara	José Tevez	112001220	-28.439267°	-62.471433°	2019-02-21	08:00:00	Trampa gallina	TI 132	TG01	Triatoma infestans		N3	Viva	Corral de cabras
16	Malacara	José Tevez	112001220	-28.439267°	-62.471433°	2019-02-21	08:00:00	Trampa gallina	TI 133	TG01	Triatoma infestans		N3	Viva	Corral de cabras
17	Malacara	José Tevez	112001220	-28.439267°	-62.471433°	2019-02-21	08:00:00	Trampa gallina	TI 134	TG01	Triatoma infestans		N3	Viva	Corral de cabras
18	Malacara	José Tevez	112001220	-28.439267°	-62.471433°	2019-02-21	08:00:00	Trampa gallina	TI 135	TG01	Triatoma infestans		N2	Viva	Corral de cabras
19	Malacara	José Tevez	112001220	-28.439267°	-62.471433°	2019-02-21	08:00:00	Trampa gallina	TI 136	TG01	Triatoma infestans		N4	Viva	Corral de cabras
20	Malacara	José Tevez	112001220	-28.439267°	-62.471433°	2019-02-21	08:00:00	Trampa gallina	TI 137	TG01	Triatoma infestans	Hembra	Adulto	Viva	Corral de cabras
21	Malacara	José Tevez	112001220	-28.439267°	-62.471433°	2019-02-20	18:00:00	Manual	TI 138	-	Triatoma infestans		N5 - Adulto	Viva	Corral de cabras
22	Malacara	José Tevez	112001220	-28.439267°	-62.471433°	2019-02-22	10:30:00	Manual	TI 139	-	Triatoma infestans		N3	Viva	Corral de cabras
23	Malacara	José Tevez	112001220	-28.439267°	-62.471433°	2019-02-22	10:30:00	Manual	TI 140	-	Triatoma infestans		N4	Viva	Corral de cabras
24	Malacara	José Tevez	112001220	-28.439267°	-62.471433°	2019-02-22	10:30:00	Manual	TI 141	-	Triatoma infestans		N2	Viva	Corral de cabras
25	Malacara	José Tevez	112001220	-28.439267°	-62.471433°	2019-02-22	10:30:00	Manual	TI 142	-	Triatoma infestans		N5	Viva	Corral de cabras
26	Malacara	José Tevez	112001220	-28.439267°	-62.471433°	2019-02-22	10:30:00	Manual	TI 143	-	Triatoma infestans	Hembra	Adulto	Viva	Corral de cabras
27	Malacara	José Tevez	112001220	-28.439267°	-62.471433°	2019-02-22	10:30:00	Manual	TI 144	-	Triatoma infestans	Hembra	Adulto	Viva	Corral de cabras
28	Malacara	José Tevez	112001220	-28.439267°	-62.471433°	2019-02-22	10:30:00	Manual	TI 145	-	Triatoma infestans		N5	Viva	Corral de cabras
29	Malacara	José Tevez	112001220	-28.439267°	-62.471433°	2019-02-22	10:30:00	Manual	TI 146	-	Triatoma infestans	Hembra	Adulto	Viva	Corral de cabras
30	Malacara	José Tevez	112001220	-28.439267°	-62.471433°	2019-02-22	10:30:00	Manual	TI 147	-	Triatoma infestans		N5	Viva	Corral de cabras
31	Malacara	José Tevez	112001220	-28.439267°	-62.471433°	2019-02-22	10:30:00	Trampa gallina	TI 148	TG01	Triatoma infestans		N3	Viva	Corral de cabras

## Sheet: Triatoma guasayana
Localidad	Familia	ID	Coordenadas		Fecha	Hora	Tipo de captura	Nº Campo	Nº Trampa Gallina	Especie	Sexo	Estadio	Condición	Origen		Observaciones	Fecha Revisión	Infección	Observaciones Microscopio
			Latitud	Longitud										Peridomicilio	Selvático
Miel de Palo	José Contreras	100001041	-28.436489°	-62.623141°	2018-02-08	07:20:00	Trampa gallina	TY 001	TG03	Triatoma guasayana		N4	Viva	Corral de cabras			2018-02-20	No	No se puede determinar el sexo
Lote 59	Roberto Roldán	109001040	-28.240951°	-62.590859°	2018-03-04	10:00:00	Manual	TY 002	-	Triatoma guasayana			Viva	Pila de ladrillos
Lote 59	Roberto Roldán	109001040	-28.240951°	-62.590859°	2018-03-05	08:30:00	Manual	TY 003	-	Triatoma guasayana			Viva	Pila de ladrillos
Lote 59	Roberto Roldán	109001040	-28.240951°	-62.590859°	2018-03-05	08:30:00	Manual	TY 004	-	Triatoma guasayana			Viva	Pila de ladrillos
El Fisco	Faustino Mansilla	103001190	-28.071737°	-62.599616°	2018-03-18	10:30:00	Manual	TY 005	-	Triatoma guasayana		N2	Viva	-	Vegetación	Algarrobo, Centro de la transecta de muestreo de silvestres
El Fisco	Faustino Mansilla	103001190	-28.071737°	-62.599616°	2018-03-18	10:32:00	Manual	TY 006	-	Triatoma guasayana		N2	Viva	-	Vegetación	Algarrobo, Centro de la transecta de muestreo de silvestres
Malacara	José Tevez	112001220	-28.439267°	-62.471433°	2019-02-22	10:30:00	Manual	TY 007	-	Triatoma guasayana		N4	Viva	Corral de cabras
Malacara	José Tevez	112001220	-28.439267°	-62.471433°	2019-02-22	10:30:00	Manual	TY 008	-	Triatoma guasayana		N4	Viva	Corral de cabras
Malacara	José Tevez	112001220	-28.439267°	-62.471433°	2019-02-22	10:30:00	Manual	TY 009	-	Triatoma guasayana		N4	Viva	Corral de cabras
Malacara	José Tevez	112001220	-28.439267°	-62.471433°	2019-02-22	10:30:00	Manual	TY 010	-	Triatoma guasayana		N4	Viva	Corral de cabras
